# Supplementary material for: Plasma Exchange Reduces Aβ Levels in Plasma and Decreases Amyloid Plaques in the Brain in a Mouse Model of Alzheimer’s Disease
Source: Int J Mol Sci. 2023 Dec 4;24(23):17087. doi: 10.3390/ijms242317087 (PMC10706894; doi:10.3390/ijms242317087)
Supplement: Supplementary file 1 [file ijms-24-17087-s001.zip]

Archive with 1 entries (1 files):
- ijms-2714177-supplementary.pdf
